# Supplementary material for: The Influence of the Nature of the Polymer Incorporating the Same A3B Multifunctional Porphyrin on the Optical or Electrical Capacity to Recognize Procaine
Source: Int J Mol Sci. 2023 Dec 8;24(24):17265. doi: 10.3390/ijms242417265 (PMC10743720; doi:10.3390/ijms242417265)
Supplement: Supplementary file 1 [file ijms-24-17265-s001.zip]

Archive with 1 entries (1 files):
- ijms-2747910-supplementary.pdf
